# Supplementary material for: Expression of AOX1 Predicts Prognosis of Clear Cell Renal Cell Carcinoma
Source: Front Genet. 2021 Jul 5;12:683173. doi: 10.3389/fgene.2021.683173 (PMC8287305; doi:10.3389/fgene.2021.683173)
Supplement: Supplementary Figure 1 — Volcano plots showing differentially expressed genes in each dataset. Red and green dots represent upregulated and downregulated genes respectively. [file Data_Sheet_1.zip]

Archive with 11 entries (10 files):
- supplementary files/
- supplementary files/.DS_Store
- __MACOSX/supplementary files/._.DS_Store
- supplementary files/Supplementary figure 3.tiff
- __MACOSX/supplementary files/._Supplementary figure 3.tiff
- supplementary files/Supplementary figure 2.tiff
- __MACOSX/supplementary files/._Supplementary figure 2.tiff
- supplementary files/Supplementary figure 1.tiff
- __MACOSX/supplementary files/._Supplementary figure 1.tiff
- supplementary files/Supplementary table 1.tiff
- __MACOSX/supplementary files/._Supplementary table 1.tiff
